# Supplementary material for: Nerve Regeneration with a Scaffold Incorporating an Absorbable Zinc-2% Iron Alloy Filament to Improve Axonal Guidance
Source: Pharmaceutics. 2023 Nov 7;15(11):2595. doi: 10.3390/pharmaceutics15112595 (PMC10674795; doi:10.3390/pharmaceutics15112595)
Supplement: Supplementary file 1 [file pharmaceutics-15-02595-s001.zip]

Archive with 1 entries (1 files):
- pharmaceutics-2666790-supplementary.pdf
